# Supplementary material for: Sustainable and high-level microbial production of plant hemoglobin in Corynebacterium glutamicum
Source: Biotechnol Biofuels Bioprod. 2023 May 11;16:80. doi: 10.1186/s13068-023-02337-9 (PMC10176901; doi:10.1186/s13068-023-02337-9)
Supplement: Supplementary file 2 — Additional file 2: Table S4. Differentially expressed genes caused by overproduction of hemoglobin Lba-Ec. [file 13068_2023_2337_MOESM2_ESM.xlsx]

## Sheet: Transcriptome
Table S4. Differentially expressed genes caused by overproduction of hemoglobin Lba-Ec .
Cgl ID	Gene product	log2(FoldChange)	p value
Cgl0010	Hypothetical protein	1.88403	0.00120092
Cgl0014	Hypothetical membrane protein	-1.10967	0.00901132
Cgl0015	putative membrane protein	2.1467	3.25e-13
Cgl0043	Cell division protein FtsI/penicillin-binding protein 2	-1.15622	7.56e-07
Cgl0044	Bacterial cell division membrane protein	-1.58136	1.15e-08
Cgl0045	Protein serine/threonine phosphatases	-1.47902	1.77e-18
Cgl0051	NAD-dependent aldehyde dehydrogenases	1.03187	2.19e-07
Cgl0054	Rhodanese-related sulfurtransferases	2.0818	0.0170085
Cgl0055	Rhodanese-related sulfurtransferases	2.54773	0.00352846
Cgl0063	Hypothetical membrane protein	2.10637	1.57e-09
Cgl0065	putative ATPase related to phosphate starvation-inducible protein PhoH	-1.40595	4.98e-05
Cgl0067	H+/citrate symporter	1.88734	0.00206806
Cgl0072	Biotin synthase	1.16315	1.47e-06
Cgl0075	Permeases of the major facilitator superfamily protein	-1.52598	4.62e-07
Cgl0078	Hypothetical protein	-1.17575	2.26e-12
Cgl0080	putative acetyltransferases and hydrolases with the alpha/beta hydrolase fold protein	-1.53874	1.85e-12
Cgl0082	Hypothetical protein	-1.21691	0.000187403
Cgl0091	putative hydrolases or acyltransferases (alpha/beta hydrolase superfamily)	-1.44598	1.46e-07
Cgl0101	Putative p-aminobenzoyl-glutamate transporter	1.46992	0.000110318
Cgl0114	Ketopantoate hydroxymethyltransferase or 3-methyl-2-oxobutanoate hydroxymethyltransferase	1.04601	1.54e-09
Cgl0122	Permeases of the major facilitator superfamily protein	1.47525	1.01e-07
Cgl0127	Glycosyltransferases%2C probably involved in cell wall biogenesis	-1.08915	1.41e-09
Cgl0128	Hypothetical membrane protein	-1.26496	2.07e-06
Cgl0131	Hypothetical membrane protein	1.4963	2.16e-07
Cgl0135	Aspartate 1-decarboxylase	1.44016	1.51e-05
Cgl0139	Hypothetical protein	-1.56518	2.41e-07
Cgl0140	Hypothetical protein	-1.70894	7.32e-15
Cgl0145	3-Methyladenine DNA glycosylase	2.75566	1.06e-11
Cgl0146	Putative threonine efflux protein	1.56171	1.04e-05
Cgl0152	Putative translation initiation inhibitor	2.01722	6.37e-09
Cgl0158	Sugar kinases%2C ribokinase family	2.30533	2.45e-09
Cgl0166	Permeases of the major facilitator superfamily protein	2.38373	3.6e-10
Cgl0170	Transcriptional regulators	1.4204	0.00259467
Cgl0171	putative dehydrogenases	1.62355	0.00126956
Cgl0184	Glutamine 2-oxoglutarate aminotransferase large subunit	-1.18539	2.92e-07
Cgl0190	FAD/FMN-containing dehydrogenases	-1.33468	2.05e-07
Cgl0194	Hypothetical protein	-1.22483	2.23e-06
Cgl0204	Hypothetical membrane protein	1.51886	0.00144735
Cgl0214	ABC-type transporter%2C periplasmic component	1.44189	5.62e-11
Cgl0219	Hypothetical protein	1.03176	0.012522
Cgl0225	Di- and tricarboxylate transporters	2.17116	1.19e-11
Cgl0238	Putative transposase	1.61115	0.00182107
Cgl0239	Hypothetical protein	3.96406	2.68e-07
Cgl0258	putative branched-chain amino acid permease (azaleucine resistance)	-1.81576	1.69e-13
Cgl0259	Hypothetical membrane protein	-1.79609	8.46e-12
Cgl0260	Hypothetical membrane protein	-2.50034	6.82e-14
Cgl0279	Hypothetical protein	1.3086	2.28e-09
Cgl0281	Hypothetical protein	1.37006	2.76e-06
Cgl0284	Acyl-CoA synthetases (AMP-forming)/AMP-acid ligases II	2.46339	2.4e-07
Cgl0288	Acyl-CoA dehydrogenases	-1.59903	0.00181106
Cgl0322	Permeases of the major facilitator superfamily protein	1.14985	0.000289347
Cgl0325	Glycosyltransferases involved in cell wall biogenesis	-1.09258	0.0013302
Cgl0334	dTDP-D-glucose 4%2C6-dehydratase	1.04547	0.000326183
Cgl0335	Nitroreductase	3.24992	1.05e-21
Cgl0336	ABC-type Fe3+-siderophores transport systems%2C periplasmic components	2.08155	1.38e-08
Cgl0341	Hypothetical protein	1.15479	0.00239936
Cgl0344	ATPases involved in chromosome partitioning	1.03615	3.7e-09
Cgl0360	putative UDP-glucose 6-dehydrogenase	1.09021	4.3e-05
Cgl0369	putative transcriptional regulators	1.23539	1.9e-05
Cgl0380	Permeases of the major facilitator superfamily protein	1.68236	0.00047785
Cgl0382	Formyltetrahydrofolate hydrolase	1.2083	3.37e-09
Cgl0392	Hypothetical membrane protein	5.65758	2.76e-22
Cgl0393	Hypothetical membrane protein	4.87313	9.06e-15
Cgl0402	Phosphoglycerate mutase 1	-1.0693	4.61e-06
Cgl0404	Two-component system%2C response regulators consisting of a CheY-like receiver domain and a HTH DNA-binding domain	-1.54391	9.54e-18
Cgl0423	3-dehydroquinate dehydratase	1.20815	8.71e-06
Cgl0425	Hypothetical protein	-1.01147	6.78e-05
Cgl0428	ABC-type transporter%2C periplasmic component	2.18669	3.89e-18
Cgl0446	Hypothetical protein	-1.1378	5.44e-06
Cgl0447	Hypothetical membrane protein	-1.77361	8.73e-09
Cgl0456	Hypothetical protein	1.04337	0.00028957
Cgl0457	Hypothetical protein	1.75372	0.00189478
Cgl0458	Hypothetical protein	1.52391	3.4e-05
Cgl0476	Ribosomal protein L11	1.56622	8.28e-14
Cgl0477	Ribosomal protein L1	1.1448	7.93e-07
Cgl0479	PLP-dependent aminotransferases	4.0172	4.14e-13
Cgl0481	Amino acid permeases	1.28026	0.00830767
Cgl0482	Cation transport ATPases	-1.74622	3.83e-09
Cgl0483	Phytoene dehydrogenase	-2.39289	1.71e-32
Cgl0484	Hypothetical protein	-1.50143	1.32e-09
Cgl0485	Ribosomal protein L10	1.37112	1.11e-12
Cgl0486	Ribosomal protein L7/L12	1.27875	1.94e-08
Cgl0492	Hypothetical protein	-1.08147	1.3e-10
Cgl0493	Ribosomal protein S12	1.37513	1e-11
Cgl0494	Ribosomal protein S7	1.27002	1.55e-07
Cgl0500	ABC-type transporter%2C ATPase component	2.46693	1.5e-08
Cgl0501	ABC-type transporter%2C permease components	1.38761	0.000435334
Cgl0502	ABC-type transporter%2C permease components	1.22862	0.00434438
Cgl0515	Ribosomal protein L16/L10E	1.44306	3.28e-09
Cgl0516	Ribosomal protein L29	1.3732	2.8e-08
Cgl0517	Ribosomal protein S17	1.1233	6.66e-07
Cgl0535	Hypothetical protein	2.02898	4.84e-07
Cgl0536	Histone acetyltransferase HPA2	1.11604	0.00872435
Cgl0547	Hypothetical protein	1.49229	0.0129692
Cgl0567	Pseudouridylate synthase (tRNA psi55)	1.59449	0.0015375
Cgl0581	Ribosomal protein L13	1.21019	5.81e-15
Cgl0582	Ribosomal protein S9	1.27516	1.91e-15
Cgl0588	Alanine racemase	1.27954	1.33e-08
Cgl0590	putative permease	-2.09356	3.89e-12
Cgl0597	Co-chaperonin GroES (HSP10)	2.56609	7.87e-16
Cgl0598	Chaperonin GroEL (HSP60 family)	2.02505	3.1e-07
Cgl0601	Hypothetical protein	-1.22433	2.2e-12
Cgl0606	Transcriptional regulator	1.65579	0.000382248
Cgl0612	Two-component system%2C response regulators consisting of a CheY-like receiver domain and a HTH DNA-binding domain	-1.01065	3.53e-06
Cgl0621	C50 carotenoid epsilon cyclase	1.4685	0.00761751
Cgl0622	C50 carotenoid epsilon cyclase	1.15733	0.0101917
Cgl0635	ABC-type transporter%2C permease components	1.02755	0.000118604
Cgl0646	ABC-type Fe3+-siderophores transport systems%2C periplasmic components	1.52862	0.000107202
Cgl0652	Homoserine O-acetyltransferase	1.28745	0.000407048
Cgl0653	O-acetylhomoserine sulfhydrylase	1.69027	0.000610207
Cgl0654	Carbon starvation protein%2C predicted membrane protein	-3.5292	1.02e-23
Cgl0655	Hypothetical protein	-5.02528	0.000533518
Cgl0658	PEP phosphonomutase	-15.0909	3.8e-25
Cgl0659	Citrate synthase	-6.33538	7.08e-14
Cgl0661	Malate/L-lactate dehydrogenases	1.22281	0.0113292
Cgl0665	Siderophore-interacting protein	6.1716	1.73e-33
Cgl0666	ABC-type transporter%2C ATPase component	5.79752	2.39e-10
Cgl0667	ABC-type transporter%2C permease components	4.1709	2.56e-24
Cgl0668	ABC-type transporter%2C permease components	1.55764	5.7e-11
Cgl0669	ABC-type transporter%2C periplasmic component	1.31179	2.74e-05
Cgl0670	Arabinose efflux permease	1.11753	0.000215049
Cgl0677	Tryptophanyl-tRNA synthetase	1.30539	1.52e-08
Cgl0680	D-alanyl-D-alanine carboxypeptidase	1.20425	0.000117394
Cgl0694	putative protein involved in propionate catabolism	-13.6519	4.83e-89
Cgl0697	Hypothetical protein	2.2162	2.25e-08
Cgl0698	putative transcriptional regulators	4.74452	1.01e-72
Cgl0699	Hypothetical protein	1.20255	0.00609772
Cgl0701	Thiosulfate sulfurtransferase	-1.24013	5e-06
Cgl0712	K+ transporter	1.39242	5.87e-09
Cgl0713	Hypothetical protein	1.1621	1.6e-05
Cgl0719	Dehydrogenases with different specificities (related to short-chain alcohol dehydrogenases)	1.03166	0.000117498
Cgl0724	ABC-type transporter%2C permease components	1.68755	1.16e-08
Cgl0725	ABC-type transporter%2C permease components	1.8227	5.69e-15
Cgl0733	Hypothetical protein	-1.34649	2e-09
Cgl0743	Hypothetical protein	2.11177	1.31e-14
Cgl0782	Hypothetical protein	-1.13874	1.15e-05
Cgl0783	putative secreted protein containing a PDZ domain protein	1.0473	0.000490509
Cgl0786	putative ACR	-1.57998	4.9e-20
Cgl0789	putative glutamine amidotransferase involved in pyridoxine biosynthesis	-1.7448	2.9e-10
Cgl0796	Hypothetical protein	1.09075	8.79e-07
Cgl0802	putative ATPase involved in cell division	1.02977	7.57e-06
Cgl0807	Siderophore-interacting protein	3.55981	4.54e-14
Cgl0808	ABC-type Fe3+-siderophores transport systems%2C periplasmic components	3.79599	1.13e-18
Cgl0810	ABC-type transporter%2C periplasmic component	2.92986	5.64e-08
Cgl0811	ABC-type transporter%2C permease components	1.63298	1.54e-05
Cgl0812	ABC-type transporter%2C permease components	1.70015	2.35e-08
Cgl0813	ABC-type transporter%2C ATPase component	2.52597	4.17e-12
Cgl0832	putative membrane protein	1.82611	1.26e-07
Cgl0839	Homoserine acetyltransferase	1.38409	0.0050012
Cgl0845	3'-Phosphoadenosine 5'-phosphosulfate (PAPS) 3'-phosphatase	-1.60146	5.95e-08
Cgl0859	Hypothetical membrane protein	-1.03871	2.46e-06
Cgl0868	Ribosomal protein L33	1.24461	4.39e-08
Cgl0869	Ribosomal protein L28	1.33479	1.04e-11
Cgl0870	Sulfate permease (MFS superfamily)	1.20132	2.13e-06
Cgl0871	putative transcriptional regulators	1.67055	0.000502466
Cgl0872	Ribosomal protein L31	1.88176	1.62e-25
Cgl0873	Hypothetical protein	1.76267	2.08e-28
Cgl0875	Two-component system%2C sensory transduction histidine kinases	-1.22948	6.71e-12
Cgl0879	Large-conductance mechanosensitive channel	1.41818	6.4e-15
Cgl0888	Hypothetical membrane protein	-1.08382	2.22e-06
Cgl0890	Dolichyl-phosphate-mannose--protein O-mannosyl transferase PMT1	1.17058	0.000193129
Cgl0892	Choline-glycine betaine transporter	1.16718	2.15e-05
Cgl0896	Hypothetical protein	-1.24723	4.33e-05
Cgl0900	Hypothetical protein	1.59949	0.0103327
Cgl0909	putative BCR	-1.06957	8.71e-05
Cgl0915	putative ACR	-1.12418	3.28e-13
Cgl0916	putative ACR	-1.0171	2.96e-06
Cgl0925	Demethylmenaquinone methyltransferase	1.95624	2.27e-12
Cgl0926	Hypothetical membrane protein	1.72285	1.29e-12
Cgl0930	ABC-type transporter%2C periplasmic component	-1.43949	1.38e-09
Cgl0931	ABC-type transporter%2C permease components	-2.5347	9.39e-14
Cgl0932	ABC-type transporter%2C permease components	-2.17364	1.85e-05
Cgl0933	ABC-type transporter%2C ATPase component	-1.26128	0.0143125
Cgl0939	Ribosomal protein L25 (general stress protein Ctc)	1.32555	2.43e-07
Cgl0944	Hypothetical membrane protein	1.832	2.54e-10
Cgl0946	ABC-type transporter%2C ATPase component	1.21986	3.2e-05
Cgl0947	ABC-type transporter%2C permease components	2.14348	1.36e-11
Cgl0950	Hypothetical protein	1.3006	6.47e-06
Cgl0955	Hypothetical protein	1.87285	4.85e-11
Cgl0956	Hypothetical protein	-1.28855	0.00015514
Cgl0971	Hypothetical protein	1.24445	6.5e-06
Cgl0972	Hypothetical protein	1.05326	0.000149687
Cgl0982	AraC-type DNA-binding domain-containing proteins	2.07544	7.32e-06
Cgl0983	Hypothetical membrane protein	-1.67307	3.27e-12
Cgl0985	Hypothetical protein	1.0785	0.000112422
Cgl0986	Transcription elongation factor	1.41947	6.46e-12
Cgl0990	3-Deoxy-D-arabino-heptulosonate 7-phosphate (DAHP) synthase	5.18571	7.67e-30
Cgl1005	Na+/proline%2C Na+/panthothenate symporters	2.50694	0.000107953
Cgl1013	Hypothetical protein	2.1736	0.0104232
Cgl1014	putative flavoprotein	2.29466	1.68e-06
Cgl1015	Coenzyme F420-dependent N5%2CN10-methylene tetrahydromethanopterin reductase-dependent oxidoreductases	5.48671	7.24e-06
Cgl1016	Acyl-CoA dehydrogenases	4.89459	0.000102349
Cgl1017	Acyl-CoA dehydrogenases	4.93185	0.000138384
Cgl1018	Coenzyme F420-dependent N5%2CN10-methylene tetrahydromethanopterin reductase-dependent oxidoreductases	4.81708	2.88e-07
Cgl1028	putative permease	-1.25411	5.24e-09
Cgl1031	Hypothetical protein	-1.09284	0.000121473
Cgl1038	Diguanylate cyclase/phosphodiesterase domain 2 (EAL)	-1.3572	1.36e-12
Cgl1046	Hypothetical protein	-1.72054	1.32e-09
Cgl1067	Cysteine sulfinate desulfinase/cysteine desulfurase	-1.0603	0.0079575
Cgl1068	Nicotinate-nucleotide pyrophosphorylase	-1.42372	0.000495701
Cgl1077	2-polyprenyl-6-methoxyphenol hydroxylase-dependent oxidoreductases	1.90707	2.14e-08
Cgl1078	ABC-type transporter%2C permease components	3.1921	8.29e-24
Cgl1079	ABC-type transporter%2C duplicated ATPase component	2.46943	1.34e-05
Cgl1086	Peroxiredoxin	-1.17298	8.81e-11
Cgl1096	Hypothetical protein	-1.57069	2.72e-13
Cgl1097	Hypothetical protein	-1.5378	1.7e-20
Cgl1109	Acetylornithine deacetylase/Succinyl-diaminopimelate desuccinylase	-1.09958	3.64e-08
Cgl1112	Glycosyltransferases involved in cell wall biogenesis	-1.06805	0.000185237
Cgl1119	Hypothetical protein	-1.05203	5.48e-06
Cgl1120	DNA-directed RNA polymerase specialized sigma subunits%2C sigma24 homologs	-1.08263	1.14e-08
Cgl1121	Hypothetical protein	-1.11901	1.06e-13
Cgl1124	Hypothetical membrane protein	-1.14823	3.53e-05
Cgl1126	Hypothetical membrane protein	-2.38493	1.67e-25
Cgl1128	Hypothetical protein	-3.17055	1.4e-26
Cgl1136	Hypothetical protein	1.00789	0.00341697
Cgl1139	Methionine synthase II (cobalamin-independent)	2.17652	3.35e-15
Cgl1140	Hypothetical membrane protein	-1.9245	5.95e-05
Cgl1142	Hypothetical membrane protein	-1.26277	0.00018343
Cgl1144	putative hydrolases or acyltransferases (alpha/beta hydrolase superfamily)	-1.33395	7.27e-08
Cgl1147	ABC-type transporter%2C ATPase component and permease component	-2.0536	5.85e-13
Cgl1148	ABC-type transporter%2C ATPase component and permease component	-1.54177	6.21e-09
Cgl1149	Cytochrome bd-type quinol oxidase%2C subunit 2	-1.4522	2.86e-07
Cgl1150	Cytochrome bd-type quinol oxidase%2C subunit 1	-1.52654	1.98e-05
Cgl1151	DNA or RNA helicases of superfamily II	-1.18086	3.08e-11
Cgl1154	Hypothetical protein	1.51119	6.36e-09
Cgl1155	Gamma-aminobutyrate permease	1.07561	0.000976361
Cgl1156	Superfamily II DNA and RNA helicases	-1.25899	0.00031397
Cgl1158	2-polyprenyl-6-methoxyphenol hydroxylase-dependent oxidoreductases	2.51425	0.000749556
Cgl1170	putative BCR	1.29725	1.04e-14
Cgl1174	cAMP-binding domains - Catabolite gene activator and regulatory subunit of cAMP-dependent protein kinases	-1.49683	1.55e-06
Cgl1176	Cation transport ATPases	-1.2642	2.77e-06
Cgl1177	putative BCR	-1.68426	2.09e-11
Cgl1178	putative hydrolases or acyltransferases (alpha/beta hydrolase superfamily)	1.12208	0.000955273
Cgl1179	Arginyl-tRNA synthetase	1.62712	2.95e-08
Cgl1186	Nitrate reductase gamma subunit	-3.17558	3.2e-14
Cgl1187	Nitrate reductase delta subunit	-3.4716	1.14e-12
Cgl1188	Nitrate reductase beta chain	-3.15288	4.96e-13
Cgl1189	Anaerobic dehydrogenases%2C typically selenocysteine-containing	-2.02844	1.15e-18
Cgl1190	Nitrate/nitrite transporter	1.34472	4.5e-09
Cgl1191	Molybdopterin biosynthesis enzymes	-1.37281	2.41e-09
Cgl1193	putative CBS domain-containing proteins	-3.28017	4.29e-22
Cgl1194	putative CBS domain-containing proteins	-2.82577	1.01e-13
Cgl1200	Protein chain release factor A	-1.05976	0.00963461
Cgl1211	F0F1-type ATP synthase gamma subunit	1.08395	9.26e-06
Cgl1212	F0F1-type ATP synthase beta subunit	1.21019	3.62e-07
Cgl1213	F0F1-type ATP synthase epsilon subunit (mitochondrial delta subunit)	1.0665	1.6e-06
Cgl1220	Coenzyme F420-dependent N5%2CN10-methylene tetrahydromethanopterin reductase-dependent oxidoreductases	6.19599	3.72e-07
Cgl1221	ABC-type transporter%2C permease components	5.10188	0.00163927
Cgl1222	ABC-type transporter%2C ATPase component	4.14627	0.00458454
Cgl1223	ABC-type transporter%2C periplasmic component	4.90949	8.18e-05
Cgl1227	ABC-type transporter%2C ATPase component	-1.4913	7.7e-11
Cgl1232	Cysteine sulfinate desulfinase/cysteine desulfurase	-1.66373	5.27e-08
Cgl1234	putative protein related to capsule biosynthesis enzymes	-1.12863	0.00180701
Cgl1235	putative transcriptional regulators	-1.20254	0.000100327
Cgl1236	putative acetyltransferase	-1.26714	4.37e-05
Cgl1248	Siderophore-interacting protein	2.78347	7.58e-16
Cgl1250	6-phosphofructokinase	-1.60674	2.24e-10
Cgl1251	Transcriptional regulators	2.45861	3.99e-09
Cgl1252	ABC-type transporter%2C duplicated ATPase component	3.6782	8.84e-20
Cgl1253	ABC-type transporter%2C permease components	3.93127	5.49e-21
Cgl1254	ABC-type transporter%2C periplasmic component	4.60256	1.68e-20
Cgl1255	putative components of ribose/xylose transport systems	4.87046	2.16e-24
Cgl1256	Acetyltransferases%2C including N-acetylases of ribosomal proteins	3.76465	2.87e-31
Cgl1257	ABC-type Fe3+-siderophores transport systems%2C periplasmic components	1.15082	0.000439363
Cgl1258	putative Na+-dependent transporter	1.39165	0.000260786
Cgl1260	putative dinucleotide-binding enzymes	1.12847	1.6e-05
Cgl1266	Hypothetical membrane protein	-1.57416	4.16e-13
Cgl1312	Hypothetical protein	-1.14109	0.000112641
Cgl1320	Glycerol 3-phosphate dehydrogenase	2.22332	6.5e-08
Cgl1349	Hypothetical membrane protein	1.66567	0.00125787
Cgl1350	Hypothetical protein	2.13977	1.44e-10
Cgl1352	Hypothetical membrane protein	-1.25256	2.88e-10
Cgl1360	Phosphotransferase system IIC components%2C glucose/maltose/N-acetylglucosamine-specific	-1.2034	1.77e-05
Cgl1365	Permeases of the major facilitator superfamily protein	-1.74682	7.98e-06
Cgl1366	Sugar kinases%2C ribokinase family	-1.9583	1.5e-07
Cgl1367	Transcriptional regulators	-2.33259	1.55e-12
Cgl1381	Hypothetical protein	1.28927	9.38e-06
Cgl1392	putative acyltransferases	-1.12002	3.08e-07
Cgl1414	ATPases involved in DNA repair	1.59725	2.66e-14
Cgl1416	Hypothetical protein	-1.13486	1.06e-09
Cgl1423	Acetyltransferases%2C including N-acetylases of ribosomal proteins	1.4275	0.000104207
Cgl1428	putative GTPases	-1.30632	1.37e-05
Cgl1432	ABC-type multidrug/protein/lipid transport system%2C ATPase component	3.25518	1.16e-23
Cgl1444	putative transcriptional regulators	-2.36436	0.0135988
Cgl1445	Hypothetical membrane protein	-1.79575	6.03e-12
Cgl1448	putative CBS domain-containing proteins	-1.04692	9.4e-05
Cgl1449	putative CBS domain-containing proteins	-1.56202	1.43e-05
Cgl1458	ABC-type transporter%2C permease components	-2.91294	1.9e-05
Cgl1459	ABC-type transporter%2C permease components	-2.84414	4.95e-06
Cgl1460	ABC-type transporter%2C ATPase component	-2.53778	1.35e-07
Cgl1461	ABC-type transporter%2C periplasmic component	-2.42958	2.74e-11
Cgl1462	Hypothetical protein	-2.58138	2.52e-19
Cgl1466	Cyclopropane fatty acid synthase	-1.38864	3.45e-15
Cgl1474	Hypothetical protein	1.13677	6.66e-06
Cgl1479	Apolipoprotein N-acyltransferase	-1.34343	4.86e-06
Cgl1480	Hypothetical membrane protein	-1.75725	1.17e-13
Cgl1489	Superfamily II DNA and RNA helicases	-1.37569	8.84e-11
Cgl1492	putative transcriptional regulator	-1.24344	1.15e-06
Cgl1502	Permeases of the major facilitator superfamily protein	2.6031	9.97e-05
Cgl1503	Aspartate ammonia-lyase	1.02546	1.14e-05
Cgl1508	Hypothetical protein	-1.40134	4.92e-06
Cgl1509	putative flavoprotein involved in K+ transport	-1.35376	6e-08
Cgl1515	putative ACR%2C bacitracin resistance protein	1.10477	0.00708172
Cgl1520	Hypothetical protein	-3.13872	0.00384547
Cgl1521	Putative transposase	-2.89929	5.55e-05
Cgl1527	Histone acetyltransferase HPA2	-1.0268	3.46e-08
Cgl1534	Membrane protein implicated in regulation of membrane protease activity	-1.18389	5.87e-12
Cgl1538	Cell wall-associated hydrolases (invasion-associated proteins)	-1.50988	2e-10
Cgl1546	Cation transport ATPases	-2.12335	3.1e-18
Cgl1564	putative membrane components of an uncharacterized iron-regulated ABC-type transporter SufB	-1.84896	2.75e-05
Cgl1565	putative transcriptional regulator	-1.82691	1.93e-09
Cgl1569	putative protein required for cytochrome oxidase assembly	-2.07669	5.12e-10
Cgl1581	Glycine/D-amino acid oxidases (deaminating) or sarcosine oxidase	-1.41677	4.12e-05
Cgl1582	putative ornithine cyclodeaminase%2C mu-crystallin	-1.83064	2.21e-07
Cgl1583	Ammonia permeases	-2.03366	9.22e-16
Cgl1585	Phosphoenolpyruvate carboxylase	-1.35092	1.34e-05
Cgl1586	Triosephosphate isomerase	-1.8277	3.52e-14
Cgl1587	3-phosphoglycerate kinase	-1.78011	3.76e-21
Cgl1588	Glyceraldehyde-3-phosphate dehydrogenase/erythrose-4-phosphate dehydrogenase	-1.33884	9.23e-12
Cgl1610	Carbamoylphosphate synthase small subunit	-1.25737	3.09e-05
Cgl1611	Dihydroorotase	-1.68533	1.89e-09
Cgl1623	Chorismate synthase	1.41138	5.96e-08
Cgl1640	Transcriptional regulator	2.11488	0.00150597
Cgl1644	putative flavoprotein	1.46729	0.00942345
Cgl1651	Hypothetical protein	1.54966	1.72e-10
Cgl1652	Hypothetical membrane protein	1.88302	4.72e-08
Cgl1658	Preprotein translocase subunit SecD	1.15259	3.62e-05
Cgl1664	Acyl-CoA thioesterase	1.24729	1.35e-06
Cgl1672	putative iron-dependent peroxidase	-1.93544	3.8e-11
Cgl1673	putative BCR	-1.58363	5.12e-24
Cgl1674	putative protein%2C of Cu resistance protein CopC	-1.68427	5.2e-24
Cgl1680	Hypothetical membrane protein	-1.43372	1e-07
Cgl1682	Hypothetical protein	1.11456	0.00100452
Cgl1691	Hypothetical protein	-1.25206	3.62e-06
Cgl1696	Hypothetical protein	1.11857	5.21e-05
Cgl1701	Hypothetical protein	1.28682	0.0074484
Cgl1710	Hypothetical protein	1.15972	3.64e-05
Cgl1711	Hypothetical protein	1.76528	0.0136514
Cgl1712	Hypothetical protein	1.39344	0.0108404
Cgl1729	Hypothetical protein	2.18547	3.58e-07
Cgl1742	Hypothetical membrane protein	1.36292	2.6e-06
Cgl1753	Hypothetical protein	1.12789	0.00731838
Cgl1776	Site-specific DNA methylase or type II 5-cytosine methyltransferase	1.38941	1.13e-08
Cgl1777	Stress-sensitive restriction system protein 1 or type II resctriction endonuclease	1.14545	0.000123768
Cgl1794	Hypothetical protein	1.21729	0.000103147
Cgl1805	Hypothetical protein	1.43916	2.1e-08
Cgl1806	Hypothetical protein	-1.54096	6.66e-13
Cgl1813	Hypothetical protein	1.40176	6.83e-08
Cgl1816	Hypothetical protein	1.87341	1.3e-11
Cgl1821	Hypothetical protein	1.02106	0.0048053
Cgl1825	Hypothetical protein	1.12689	0.000183997
Cgl1833	Hypothetical membrane protein	1.23485	0.00760807
Cgl1839	Hypothetical protein	-1.5655	1.03e-14
Cgl1845	putative low-complexity proteins	1.32047	5.8e-07
Cgl1900	Hypothetical protein	-1.50225	1.03e-13
Cgl1901	Ribonuclease D	-1.53512	1.44e-12
Cgl1908	Hypothetical protein	1.38363	5.89e-10
Cgl1919	DNA-directed RNA polymerase sigma subunits (sigma70/sigma32) (SigB)	-1.56473	2.03e-22
Cgl1926	Hypothetical membrane protein	-1.49237	3.37e-14
Cgl1929	Hypothetical protein	1.48374	1.7e-05
Cgl1940	GTPases	-1.74579	6.66e-16
Cgl1942	Hypothetical protein	-3.60379	1.91e-36
Cgl1948	Hypothetical membrane protein	-1.76127	1.4e-14
Cgl1949	2-methylthioadenine synthetase	1.03125	1.99e-07
Cgl1952	ABC-type transporter%2C permease components (glutamate)	-1.58017	0.00011264
Cgl1953	ABC-type transporter%2C permease components (glutamate)	-1.6321	0.00137243
Cgl1959	ABC-type transporter%2C ATPase component	-1.17092	0.000193125
Cgl1960	ABC-type transporter%2C permease components	-1.03689	0.0097603
Cgl1965	Hypothetical protein	1.23817	2.68e-06
Cgl1967	Membrane protein TerC%2C possibly involved in tellurium resistance	1.85759	9.55e-25
Cgl1976	Ribosomal protein S15P/S13E	1.52024	9.5e-15
Cgl1982	Na+-driven multidrug efflux pump	-1.11105	4.94e-08
Cgl1992	ABC-type transporter%2C permease components	-1.69303	0.00437097
Cgl1994	Prolyl-tRNA synthetase	1.22322	3.14e-10
Cgl1995	putative BCR	1.29999	0.00142789
Cgl1997	Mg-chelatase subunit ChlI	1.14436	1.25e-07
Cgl2018	ABC-type transporter%2C permease components	-1.11023	2.63e-07
Cgl2028	Integrase	-1.52319	3.4e-11
Cgl2033	Ribonuclease HII	1.10376	0.0023377
Cgl2035	ABC-type Fe3+-siderophores transport systems%2C periplasmic components	2.89536	0.00174918
Cgl2055	Ankyrin repeat proteins	-1.11869	1.39e-07
Cgl2059	UTP:GlnB (protein PII) uridylyltransferase	-1.93695	2.59e-09
Cgl2060	Nitrogen regulatory protein PII	-1.3385	1.46e-06
Cgl2061	Ammonia permeases	-1.67794	1.24e-15
Cgl2065	Chromosome segregation ATPases	-1.47586	7.51e-09
Cgl2066	Acylphosphatases	-2.48092	6.18e-09
Cgl2067	Hypothetical protein	-1.60627	8.62e-11
Cgl2071	Hypothetical protein	-1.75688	1.85e-07
Cgl2072	Co/Zn/Cd efflux system component	-1.31155	0.000611418
Cgl2086	Hypothetical membrane protein	-1.99158	0.00775563
Cgl2108	SAM-dependent methyltransferases	1.0887	2.85e-06
Cgl2109	Hydroxypyruvate isomerase	1.69004	0.00652936
Cgl2115	putative transcriptional regulators	-1.43607	2.03e-08
Cgl2127	Threonine dehydratase	1.31814	2.75e-10
Cgl2128	Hypothetical membrane protein	2.06865	7.33e-12
Cgl2140	ABC-type transporter%2C periplasmic component	1.50282	2.38e-07
Cgl2156	Cell division septal protein	-1.25584	0.00209294
Cgl2171	5%2C10-methylenetetrahydrofolate reductase	2.13623	2.68e-12
Cgl2173	Hypothetical membrane protein	-1.21939	6.2e-07
Cgl2181	Hypothetical protein	1.67622	1.07e-18
Cgl2193	Hypothetical protein	-1.22047	0.00992107
Cgl2202	Hypothetical protein	1.40512	0.000512885
Cgl2211	putative permease	-2.26237	3.51e-10
Cgl2213	Hypothetical membrane protein	-1.32481	0.000507863
Cgl2215	Hypothetical protein	1.60947	0.00640526
Cgl2221	Hypothetical protein	2.19114	3.83e-06
Cgl2227	Hypothetical protein	1.15392	0.00124788
Cgl2230	Hypothetical protein	1.16271	0.00363402
Cgl2240	Protein-tyrosine-phosphatase	-1.05409	1.06e-05
Cgl2244	Transcriptional regulator	-1.5306	2.76e-08
Cgl2245	Hypothetical protein	-1.49991	3.39e-05
Cgl2251	putative BCR	1.02966	0.00194306
Cgl2252	Hypothetical protein	-1.20431	2.17e-07
Cgl2255	Acyl carrier protein	-1.01622	4.52e-08
Cgl2265	Phosphodiesterase/alkaline phosphatase D	1.97065	2.47e-15
Cgl2273	dGTP triphosphohydrolase	-1.10409	2.82e-10
Cgl2279	putative transcriptional regulators	-1.77449	4e-15
Cgl2280	Fe2+/Zn2+ uptake regulation proteins	-1.35152	2.2e-10
Cgl2286	putative CBS domain-containing proteins	-1.72651	1.03e-10
Cgl2303	Glycosidases	-1.07325	2.09e-08
Cgl2304	putative protein%2C probably involved in trehalose biosynthesis	-1.42128	4.14e-10
Cgl2307	Hypothetical protein	2.21532	1.13e-10
Cgl2318	Integral membrane protein%2C possible transporter	1.58658	0.00103668
Cgl2320	ABC-type transporter%2C periplasmic component	1.18972	2.93e-05
Cgl2323	ABC-type transporter%2C duplicated ATPase component	1.30086	3.63e-10
Cgl2325	Sugar kinases%2C ribokinase family	-1.10446	0.000153082
Cgl2327	putative Na+-dependent transporter	1.42352	0.00126236
Cgl2335	Hypothetical protein	1.40263	0.00108969
Cgl2337	Hypothetical protein	-1.19567	4.37e-09
Cgl2352	Nicotinic acid mononucleotide adenylyltransferase	1.85429	3.88e-17
Cgl2373	Hypothetical protein	1.20689	0.000740122
Cgl2380	Malate/lactate dehydrogenases	-1.67671	4.7e-09
Cgl2381	Transcriptional regulator	1.73278	3.92e-09
Cgl2383	Ferredoxin subunits of nitrite reductase and ring-hydroxylating dioxygenases	2.74644	5.07e-07
Cgl2384	Flavodoxin reductases (ferredoxin-NADPH reductases) family 1	2.11398	7.91e-06
Cgl2385	Permeases of the major facilitator superfamily protein	1.03707	5.79e-06
Cgl2395	putative ACR%2C of gamma-carboxymuconolactone decarboxylase subunit	-1.02905	0.00365912
Cgl2398	Protocatechuate 3%2C4-dioxygenase beta subunit	1.78453	1.31e-09
Cgl2402	Protocatechuate 3%2C4-dioxygenase beta subunit	1.13698	7.58e-05
Cgl2414	FKBP-type peptidyl-prolyl cis-trans isomerase (trigger factor)	1.43589	1.23e-09
Cgl2415	Hypothetical protein	1.67886	0.00507264
Cgl2418	Hypothetical protein	1.24608	1.3e-05
Cgl2425	Hypothetical protein	1.18252	3.81e-11
Cgl2428	Hypothetical protein	1.03192	0.00669614
Cgl2442	Hypothetical protein	-1.10861	0.000174863
Cgl2446	Cystathionine beta-lyases/cystathionine gamma-synthases	1.66306	1.32e-09
Cgl2455	Single-stranded DNA-binding protein	1.15753	0.00024548
Cgl2468	NCAIR mutase (PurE)-related proteins	1.41348	0.00409035
Cgl2474	Hypothetical protein	1.80407	4.51e-13
Cgl2498	Hypothetical membrane protein	-1.93298	1.42e-12
Cgl2499	Hypothetical membrane protein	-1.84672	2.84e-08
Cgl2508	Metal-dependent hydrolases of the beta-lactamase superfamily III	1.32873	2.66e-12
Cgl2513	L-aminopeptidase/D-esterase	-1.15399	2.71e-05
Cgl2516	Hypothetical protein	1.57773	3.33e-08
Cgl2520	Hypothetical membrane protein	1.59906	5.34e-10
Cgl2532	Glutaredoxin	2.52492	1.03e-10
Cgl2533	Ribosomal protein L36	1.43113	0.000467778
Cgl2535	putative BCR	-1.29138	1.71e-05
Cgl2536	Hypothetical protein	-1.59747	3.05e-09
Cgl2538	putative protein involved in propionate catabolism	6.53347	9.62e-91
Cgl2539	putative ACR	6.35514	2.41e-96
Cgl2544	Hypothetical protein	1.59385	5.79e-09
Cgl2552	ABC-type transporter%2C permease components	-1.36121	2.71e-07
Cgl2563	Serine acetyltransferase	1.57314	4.23e-07
Cgl2568	Hypothetical protein	-1.20278	9.31e-07
Cgl2571	Phosphate uptake regulator	2.06456	1.01e-18
Cgl2581	putative aminomethyltransferase related to GcvT	-1.40026	1.6e-07
Cgl2595	Na+/H+-dicarboxylate symporters	2.6394	1.65e-20
Cgl2597	Phosphoribosylaminoimidazolesuccinocarboxamide (SAICAR) synthase	1.31881	6.22e-12
Cgl2600	Phosphoribosylamine-glycine ligase	1.03697	5.52e-05
Cgl2606	Two-component system%2C sensory transduction histidine kinases	-2.21882	1.19e-11
Cgl2607	Two-component system%2C response regulators consisting of a CheY-like receiver domain and a HTH DNA-binding domain	-1.3112	5.14e-10
Cgl2611	Permeases of the major facilitator superfamily protein	7.48084	1.13e-110
Cgl2612	Transcriptional regulator	4.65304	1.05e-47
Cgl2614	Hypothetical membrane protein	-1.09957	2.22e-09
Cgl2621	Hypothetical protein	1.49529	7.59e-05
Cgl2637	Permeases of the major facilitator superfamily protein	1.9972	0.00230492
Cgl2638	Permeases of the major facilitator superfamily protein	1.71031	0.00713948
Cgl2642	Phosphotransferase system IIC components%2C glucose/maltose/N-acetylglucosamine-specific	-1.55106	4.76e-17
Cgl2651	Transcriptional regulators	1.00933	0.000697738
Cgl2657	Transcriptional regulators	1.52256	0.00038753
Cgl2659	2C-methyl-D-erythritol 2%2C4-cyclodiphosphate synthase	-1.03604	7.35e-08
Cgl2679	IMP dehydrogenase/GMP reductase	1.20335	1.4e-05
Cgl2683	Hypothetical protein	-1.251	2.36e-08
Cgl2685	Permeases of the major facilitator superfamily protein	1.635	0.00195142
Cgl2689	Hypothetical protein	-1.13377	1.32e-05
Cgl2690	Hypothetical membrane protein	-1.07651	8.62e-06
Cgl2716	Chaperonin GroEL (HSP60 family)	2.42548	1.67e-15
Cgl2727	Hypothetical protein	4.16772	2.61e-29
Cgl2730	Multisubunit Na+/H+ antiporter	-1.56473	0.0122347
Cgl2738	N-formylmethionyl-tRNA deformylase	1.2637	9.06e-12
Cgl2740	Histone acetyltransferase HPA2	1.28187	3.52e-07
Cgl2743	Permeases of the major facilitator superfamily protein	1.4028	6.58e-05
Cgl2748	NTP pyrophosphohydrolases including oxidative damage repair enzymes	-1.50964	7.96e-10
Cgl2750	ABC-type amino acid transport system%2C periplasmic component	-1.28484	8.78e-08
Cgl2752	Acetate kinase	-2.2535	1.01e-06
Cgl2757	Hypothetical protein	-1.44952	0.000264852
Cgl2764	Two-component system%2C response regulators consisting of a CheY-like receiver domain and a HTH DNA-binding domain	1.11573	4.01e-05
Cgl2770	Fructose/tagatose bisphosphate aldolase	-1.1432	1.38e-08
Cgl2776	Hypothetical protein	2.13557	2.11e-15
Cgl2777	Permeases of the major facilitator superfamily protein	1.10062	0.000304582
Cgl2792	2-polyprenylphenol hydroxylase oxidoreductases	-1.20954	1.24e-07
Cgl2818	NADPH-dependent glutamate synthase beta chain	2.13031	0.0096092
Cgl2821	putative BCR	1.54448	5.75e-08
Cgl2825	putative BCR	1.40835	1.19e-06
Cgl2826	ABC-type transporter%2C ATPase component	-1.42738	1e-05
Cgl2827	ABC-type transporter%2C ATPase component	-1.39968	0.0123933
Cgl2828	ABC-type transporter%2C permease components	1.17277	0.000861232
Cgl2829	Acetylornithine deacetylase/Succinyl-diaminopimelate desuccinylase	-1.00268	0.00356066
Cgl2833	ABC-type transporter%2C permease components	1.25957	4.77e-06
Cgl2837	3-Methyladenine DNA glycosylase	1.22214	0.00169823
Cgl2838	Hemoglobin-like flavoprotein	1.45216	0.00153234
Cgl2839	Hypothetical membrane protein	-1.84026	4.3e-28
Cgl2844	PLP-dependent aminotransferases	1.3472	1.74e-07
Cgl2850	Hypothetical protein	4.76447	5.3e-13
Cgl2863	Phosphoenolpyruvate carboxykinase (GTP)	-1.24637	6.87e-05
Cgl2867	putative drug exporters of the RND superfamily protein	-1.05792	4.05e-05
Cgl2885	Hypothetical membrane protein	1.04613	0.0185455
Cgl2894	Transcriptional regulators	-2.41367	6.31e-11
Cgl2904	putative ACR%2C of gamma-carboxymuconolactone decarboxylase subunit	1.44893	2.2e-09
Cgl2906	Hypothetical protein	1.04185	8.25e-09
Cgl2908	H+/gluconate symporter	1.70444	9.47e-06
Cgl2911	Malate/lactate dehydrogenases	-1.97783	1.23e-08
Cgl2924	Metal-dependent amidase/aminoacylase/carboxypeptidase	1.18991	1.7e-05
Cgl2930	Hypothetical membrane protein	1.8635	2.42e-06
Cgl2943	Universal stress protein UspA-binding proteins	-1.02018	3.83e-05
Cgl2944	Coenzyme F420-dependent N5%2CN10-methylene tetrahydromethanopterin reductase-dependent oxidoreductases	-1.22754	1.46e-07
Cgl2947	putative transcriptional regulators	-1.42897	4.93e-06
Cgl2955	putative membrane proteins	-1.54028	2.47e-05
Cgl2959	Ferredoxin 3	1.60835	1.48e-11
Cgl2961	putative BCR	-1.10904	1.25e-06
Cgl2962	Cation transport ATPases	-1.07654	2.79e-08
Cgl2967	Putative multicopper oxidases	1.15017	0.00610538
Cgl2988	Transcriptional regulators	-1.55688	7.01e-16
Cgl2989	Hypothetical protein	-1.06478	0.00031205
Cgl2993	ABC-type transporter%2C permease components	-1.75213	0.00641986
Cgl2994	ABC-type transporter%2C ATPase component	-1.2842	0.00851576
Cgl3001	putative ACR	1.8437	0.000809922
Cgl3007	Malic enzyme	2.67495	2.24e-39
Cgl3021	Hypothetical protein	1.02358	0.000401359
Cgl3022	2-keto-4-pentenoate hydratase/2-oxohepta-3-ene-1%2C7-dioic acid hydratase (catechol pathway)	1.00233	1.52e-05
Cgl3029	Anthranilate/para-aminobenzoate synthases component I	1.18849	1.31e-08
Cgl3043	putative ACR	1.64288	7.48e-06
Cgl3046	putative nucleoside-diphosphate-sugar epimerases	1.48544	4.25e-09
Cgl3057	Alcohol dehydrogenase IV	1.43042	9.11e-05
Cgl3058	Permeases of the major facilitator superfamily protein	1.66309	0.00995402
Cgl3059	Transcriptional regulator	1.38595	2.83e-12
Cgl3060	putative dehydrogenases	2.52892	8.35e-11
Cgl3061	Hypothetical protein	1.25232	0.00198697
Cgl3062	putative dehydrogenases	1.30711	0.00498304
Cgl3063	putative dehydrogenases	1.00857	0.00759487
Cgl3075	ABC-type Fe3+-siderophores transport systems%2C periplasmic components	4.16469	3.46e-16
Cgl3076	NADPH:quinone reductase-dependent oxidoreductases	1.54517	1.81e-07
Cgl3078	Hypothetical protein	-1.54872	4.69e-07
Cgl3081	Hypothetical protein	1.2685	9.33e-07
Cgl3083	putative branched-chain amino acid permease (azaleucine resistance)	1.26906	1.63e-09
Cgl3087	Hypothetical membrane protein	-1.134	0.000394445

## Sheet: Proteome
Cgl ID	Gene product	log2(FoldChange)	p value
Cgl0010	Hypothetical protein	1.08257	0.00213642
Cgl0012	Hypothetical protein	1.19721	0.00881764
Cgl0075	Permeases of the major facilitator superfamily protein	-1.29155	0.00945118
Cgl0076	Cytosine deaminase-dependent hydrolases	-1.67072	0.026091
Cgl0086	Urea amidohydrolase (urease) alpha subunit	-1.15323	0.0135379
Cgl0090	Urease accessory protein UreH	-1.10452	0.0175863
Cgl0184	Glutamine 2-oxoglutarate aminotransferase large subunit	-1.19156	0.00237408
Cgl0185	Glutamine 2-oxoglutarate aminotransferase small subunit	-1.2708	0.0173246
Cgl0248	Isopropylmalate/homocitrate/citramalate synthases	-1.75579	1.22237e-05
Cgl0255	Catalase	-1.06873	0.00592897
Cgl0278	Membrane carboxypeptidase (penicillin-binding protein)	1.03275	0.0467995
Cgl0336	ABC-type Fe3+-siderophores transport systems, periplasmic components	1.69332	0.0177793
Cgl0370	Hypothetical membrane protein	-1.35724	0.0022249
Cgl0372	Succinate dehydrogenase/fumarate reductase Fe-S protein	-1.05952	0.0144015
Cgl0392	Hypothetical membrane protein	2.19209	0.0158165
Cgl0393	Hypothetical membrane protein	2.00015	0.0244936
Cgl0407	Hypothetical protein	-1.37628	0.000257494
Cgl0417	Glutamyl-tRNA reductase	1.20136	5.97025e-06
Cgl0429	Uroporphyrinogen-III synthase	1.08211	0.000443857
Cgl0432	Hypothetical membrane protein	-1.14368	0.0417269
Cgl0445	putative transcriptional regulators	1.90476	0.0349127
Cgl0482	Cation transport ATPases	-1.46591	0.00031392
Cgl0529	Anaerobic dehydrogenases, typically selenocysteine-containing	-1.22859	0.00189421
Cgl0535	Hypothetical protein	1.27219	0.0290297
Cgl0559	putative BCR	1.11485	0.0472569
Cgl0590	putative permease	-1.03248	0.00155356
Cgl0637	ABC-type transporter, periplasmic component	1.42336	0.0315381
Cgl0654	Carbon starvation protein, predicted membrane protein	-1.86347	0.000221067
Cgl0658	PEP phosphonomutase	-2.00627	1.37548e-05
Cgl0659	Citrate synthase	-1.83078	0.00679314
Cgl0665	Siderophore-interacting protein	2.60341	0.0182115
Cgl0666	ABC-type transporter, ATPase component	1.46749	4.57198e-05
Cgl0667	ABC-type transporter, permease components	1.55649	0.000740435
Cgl0694	putative protein involved in propionate catabolism	-2.05797	0.000166988
Cgl0697	Hypothetical protein	1.8668	0.000315187
Cgl0708	Detergent sensitivity rescuer dtsR1	1.2454	0.031676
Cgl0722	Lactoylglutathione lyase	1.26034	0.0468144
Cgl0743	Hypothetical protein	2.06763	0.0491571
Cgl0762	Hypothetical protein	1.24058	0.0401611
Cgl0768	Hypothetical protein	1.42137	0.00141276
Cgl0791	Hypothetical protein	1.15037	0.013493
Cgl0807	Siderophore-interacting protein	1.81401	0.0100645
Cgl0808	ABC-type Fe3+-siderophores transport systems, periplasmic components	2.0949	0.0346947
Cgl0819	Hypothetical protein	1.0973	0.0398939
Cgl0832	putative membrane protein	-1.3746	0.0254117
Cgl0858	Membrane proteins related to metalloendopeptidases	1.27188	0.0302086
Cgl0892	Choline-glycine betaine transporter	2.72804	0.00860909
Cgl0909	putative BCR	1.46689	0.0198715
Cgl0930	ABC-type transporter, periplasmic component	-1.62338	0.000257585
Cgl0931	ABC-type transporter, permease components	-2.1904	0.0011125
Cgl0932	ABC-type transporter, permease components	-1.53018	0.0031291
Cgl0934	ABC-type transporter, ATPase component	-2.11526	0.000115404
Cgl0946	ABC-type transporter, ATPase component	1.00385	0.000531087
Cgl0972	Hypothetical protein	1.38805	0.0286705
Cgl0982	AraC-type DNA-binding domain-containing proteins	1.97227	0.00478052
Cgl0990	3-Deoxy-D-arabino-heptulosonate 7-phosphate (DAHP) synthase	1.22406	0.0060879
Cgl1014	putative flavoprotein	1.00015	0.00760708
Cgl1069	Quinolinate synthase	-1.04401	0.000232879
Cgl1113	Hypothetical protein	-1.12284	0.0471717
Cgl1126	Hypothetical membrane protein	-1.11817	0.000102405
Cgl1144	putative hydrolases or acyltransferases (alpha/beta hydrolase superfamily)	-1.61601	0.000706676
Cgl1145	Non-ribosomal peptide synthetase modules	-1.40079	0.00259319
Cgl1147	ABC-type transporter, ATPase component and permease component	-1.27455	0.00211904
Cgl1148	ABC-type transporter, ATPase component and permease component	-1.61129	0.00015546
Cgl1161	Hypothetical membrane protein	-1.65171	0.00176814
Cgl1186	Nitrate reductase gamma subunit	-1.99408	0.00103498
Cgl1187	Nitrate reductase delta subunit	-1.44986	0.000426888
Cgl1188	Nitrate reductase beta chain	-2.05455	0.00042046
Cgl1189	Anaerobic dehydrogenases, typically selenocysteine-containing	-1.64113	0.000449951
Cgl1220	Coenzyme F420-dependent N5,N10-methylene tetrahydromethanopterin reductase-dependent oxidoreductases	2.85729	9.54795e-08
Cgl1222	ABC-type transporter, ATPase component	1.12022	0.0203978
Cgl1223	ABC-type transporter, periplasmic component	2.64595	0.0400714
Cgl1251	Transcriptional regulators	2.1601	0.000196548
Cgl1252	ABC-type transporter, duplicated ATPase component	2.20302	9.82664e-05
Cgl1254	ABC-type transporter, periplasmic component	2.76526	0.00548999
Cgl1255	putative components of ribose/xylose transport systems	2.73716	0.000199927
Cgl1260	putative dinucleotide-binding enzymes	1.0145	0.0105474
Cgl1438	putative BCR	1.11027	0.0399584
Cgl1500	RecB family exonuclease	-1.58064	0.00119111
Cgl1501	Plasmid maintenance system antidote protein	-1.3196	0.0351277
Cgl1513	Hypothetical protein	1.07514	0.0441915
Cgl1540	Aconitase A	-1.42051	0.000166208
Cgl1541	Transcriptional regulator	-1.13599	8.11523e-06
Cgl1559	Putative aromatic ring hydroxylating enzyme	1.37414	0.0392926
Cgl1569	putative protein required for cytochrome oxidase assembly	-1.25855	0.00265932
Cgl1581	Glycine/D-amino acid oxidases (deaminating) or sarcosine oxidase	-1.00265	0.0302067
Cgl1582	putative ornithine cyclodeaminase, mu-crystallin	-1.28075	0.0015737
Cgl1583	Ammonia permeases	-1.34041	8.34054e-05
Cgl1596	Riboflavin synthase alpha chain	1.26512	0.0333191
Cgl1651	Hypothetical protein	1.95276	0.0480282
Cgl1672	putative iron-dependent peroxidase	-1.42304	0.000565275
Cgl1682	Hypothetical protein	1.40304	0.0254236
Cgl1949	2-methylthioadenine synthetase	-1.04852	0.000570218
Cgl1956	Hypothetical protein	1.30247	0.00161736
Cgl2017	Hypothetical membrane protein	-1.21035	0.0200981
Cgl2035	ABC-type Fe3+-siderophores transport systems, periplasmic components	1.10166	0.0228962
Cgl2038	Thiamine monophosphate synthase	1.57586	0.0178379
Cgl2059	UTP_GlnB (protein PII) uridylyltransferase	-1.19637	0.00126127
Cgl2093	Phosphoribosyl-AMP cyclohydrolase	1.27555	0.0304365
Cgl2128	Hypothetical membrane protein	1.00517	0.0153255
Cgl2168	Hypothetical membrane protein	1.92825	0.0378891
Cgl2181	Hypothetical protein	1.01301	0.0466247
Cgl2187	Cell wall-associated hydrolases (invasion-associated proteins)	1.80859	0.00820307
Cgl2190	Rieske Fe-S protein	-1.03127	0.00710175
Cgl2194	Hypothetical membrane protein	-1.45703	0.00618456
Cgl2214	Glutamine synthase	-1.05924	0.0131151
Cgl2216	putative ACR, double-stranded beta-helix domain	1.05515	0.0338564
Cgl2311	Coenzyme F420-dependent N5,N10-methylene tetrahydromethanopterin reductase-dependent oxidoreductases	1.13986	0.0161918
Cgl2315	FAD/FMN-containing dehydrogenases	-1.13847	0.00902669
Cgl2326	putative iron-regulated membrane protein	-1.74591	2.69993e-05
Cgl2332	Thiamine biosynthesis protein x	-1.40227	0.011563
Cgl2336	Hypothetical protein	1.22379	0.0191559
Cgl2373	Hypothetical protein	1.29857	0.0287576
Cgl2418	Hypothetical protein	1.47147	0.016946
Cgl2429	Hypothetical protein	1.49015	0.0358514
Cgl2500	Xanthosine triphosphate pyrophosphatase	1.13913	0.02874
Cgl2538	putative protein involved in propionate catabolism	2.03981	0.00296826
Cgl2664	Hypothetical protein	-1.05302	0.0302109
Cgl2677	putative enzyme involved in biosynthesis of extracellular polysaccharides	1.31333	0.000160662
Cgl2710	Rhodanese-related sulfurtransferases	1.0189	0.0167526
Cgl2714	putative BCR	3.22697	0.0196747
Cgl2739	Hypothetical protein	1.43298	0.028951
Cgl2753	Phosphotransacetylase	-1.17032	3.66857e-05
Cgl2802	Nucleoside phosphorylase	1.53754	0.042528
Cgl2815	3-phosphoadenosine 5-phosphosulfate sulfotransferase (PAPS reductase)/FAD synthetase	1.09558	0.000750279
Cgl2816	3-phosphoadenosine 5-phosphosulfate sulfotransferase (PAPS reductase)/FAD synthetase	1.48262	0.0462457
Cgl2838	Hemoglobin-like flavoprotein	-1.46037	0.0148946
Cgl2850	Hypothetical protein	1.47733	0.00614202
Cgl2911	Malate/lactate dehydrogenases	-1.60026	0.00268269
Cgl2917	Permeases of the major facilitator superfamily protein	-2.35661	1.88843e-05
Cgl2961	putative BCR	1.31002	0.00645264
Cgl2976	Thiol-disulfide isomerase and thioredoxins	1.00842	0.0371105
Cgl3007	Malic enzyme	1.19242	0.0300374
Cgl3016	Nitroreductase	1.27865	0.00905675
Cgl3075	ABC-type Fe3+-siderophores transport systems, periplasmic components	1.11963	0.00677525
Cgl3080	Hypothetical protein	1.2564	0.0449967

## Sheet: Genes for overexpression test
Cgl ID	Gene product
Cgl0010	Hypothetical protein
Cgl0075	Permeases of the major facilitator superfamily protein
Cgl0184	Glutamine 2-oxoglutarate aminotransferase large subunit
Cgl0336	ABC-type Fe3+-siderophores transport systems, periplasmic components
Cgl0392	Hypothetical membrane protein
Cgl0393	Hypothetical membrane protein
Cgl0482	Cation transport ATPases
Cgl0535	Hypothetical protein
Cgl0590	putative permease
Cgl0654	Carbon starvation protein, predicted membrane protein
Cgl0665	Siderophore-interacting protein
Cgl0666	ABC-type transporter, ATPase component
Cgl0667	ABC-type transporter, permease components
Cgl0697	Hypothetical protein
Cgl0743	Hypothetical protein
Cgl0807	Siderophore-interacting protein
Cgl0808	ABC-type Fe3+-siderophores transport systems, periplasmic components
Cgl0832	putative membrane protein
Cgl0892	Choline-glycine betaine transporter
Cgl0930	ABC-type transporter, periplasmic component
Cgl0931	ABC-type transporter, permease components
Cgl0932	ABC-type transporter, permease components
Cgl0972	Hypothetical protein
Cgl0982	AraC-type DNA-binding domain-containing proteins
Cgl0990	3-Deoxy-D-arabino-heptulosonate 7-phosphate (DAHP) synthase
Cgl1014	putative flavoprotein
Cgl1126	Hypothetical membrane protein
Cgl1144	putative hydrolases or acyltransferases (alpha/beta hydrolase superfamily)
Cgl1147	ABC-type transporter, ATPase component and permease component
Cgl1148	ABC-type transporter, ATPase component and permease component
Cgl1186	Nitrate reductase gamma subunit
Cgl1187	Nitrate reductase delta subunit
Cgl1188	Nitrate reductase beta chain
Cgl1189	Anaerobic dehydrogenases, typically selenocysteine-containing
Cgl1220	Coenzyme F420-dependent N5,N10-methylene tetrahydromethanopterin reductase-dependent oxidoreductases
Cgl1222	ABC-type transporter, ATPase component
Cgl1223	ABC-type transporter, periplasmic component
Cgl1251	Transcriptional regulators
Cgl1252	ABC-type transporter, duplicated ATPase component
Cgl1254	ABC-type transporter, periplasmic component
Cgl1255	putative components of ribose/xylose transport systems
Cgl1260	putative dinucleotide-binding enzymes
Cgl1569	putative protein required for cytochrome oxidase assembly
Cgl1581	Glycine/D-amino acid oxidases (deaminating) or sarcosine oxidase
Cgl1582	putative ornithine cyclodeaminase, mu-crystallin
Cgl1583	Ammonia permeases
Cgl1651	Hypothetical protein
Cgl1672	putative iron-dependent peroxidase
Cgl1682	Hypothetical protein
Cgl2035	ABC-type Fe3+-siderophores transport systems, periplasmic components
Cgl2059	UTP_GlnB (protein PII) uridylyltransferase
Cgl2128	Hypothetical membrane protein
Cgl2373	Hypothetical protein
Cgl2418	Hypothetical protein
Cgl2538	putative protein involved in propionate catabolism
Cgl2838	Hemoglobin-like flavoprotein
Cgl2850	Hypothetical protein
Cgl2911	Malate/lactate dehydrogenases
Cgl3007	Malic enzyme
Cgl3075	ABC-type Fe3+-siderophores transport systems, periplasmic components
